# Supplementary material for: Effects of Donepezil on the Musculoskeletal System in Female Rats
Source: Int J Mol Sci. 2023 May 19;24(10):8991. doi: 10.3390/ijms24108991 (PMC10218892; doi:10.3390/ijms24108991)
Supplement: Supplementary file 1 [file ijms-24-08991-s001.zip]

Archive with 1 entries (1 files):
- ijms-2360268-supplementary.pdf
